# Supplementary material for: Unmasking inflammation in juvenile dermatomyositis: myokine profiles of patients and bioengineered human muscle
Source: Front Immunol. 2025 Dec 18;16:1694717. doi: 10.3389/fimmu.2025.1694717 (PMC12756377; doi:10.3389/fimmu.2025.1694717)
Supplement: Supplementary file 4 [file Table1.xlsx]

## Sheet: Sheet1
Supplementary Table 1. Log2 normalized counts for myokines measured via bulk mRNA sequencing in healthy and JDM patient muscle and myobundles.
ID	Specimen	Status	Treatment	Dose	IP-10	MIG	RANTES	IL6	IL15	IL18	DCN	IL8	MIP-2
HC 1	Muscle	Healthy	n/a	n/a	4.86559	5.57609	8.73708	5.21352	7.84911	8.99862	16.4807	1e-05	6.31305
HC 2	Muscle	Healthy	n/a	n/a	8.22261	9.11952	9.54951	6.31883	8.50418	7.66841	15.5183	6.4521	10.2534
HC 3	Muscle	Healthy	n/a	n/a	5.97698	5.97698	9.8543	5.36031	7.18134	7.20831	15.7532	1e-05	7.94527
HC 4	Muscle	Healthy	n/a	n/a	4.87251	6.60947	9.18841	1.28755	8.77136	8.61846	15.197	2.87251	7.81111
HC 5	Muscle	Healthy	n/a	n/a	1e-05	5.46695	8.22945	4.46695	8.22945	7.30345	15.309	1e-05	7.78888
HC 6	Muscle	Healthy	n/a	n/a	9.79291	8.62436	10.6669	5.0394	8.84939	10.4068	15.2631	5.00192	5.42642
HC 7	Muscle	Healthy	n/a	n/a	7.884	8.93419	7.23375	1e-05	9.51503	7.93419	15.0983	1e-05	5.31175
HC 8	Muscle	Healthy	n/a	n/a	9.6622	10.8872	7.95852	5.18453	10.9532	7.28214	15.3951	7.62813	9.63078
HC 9	Muscle	Healthy	n/a	n/a	7.58974	7.9092	6.17881	3.30434	8.7528	8.54592	15.0207	3.8893	7.48756
HC 10	Muscle	Healthy	n/a	n/a	4.62924	4.91875	3.45932	1e-05	8.65899	9.50371	14.4677	1e-05	5.26667
HC 11	Muscle	Healthy	n/a	n/a	5.41518	8.2383	4.88467	5.41518	8.78083	9.73155	15.4821	5.80221	8.77002
HC 12	Muscle	Healthy	n/a	n/a	3.84686	4.1099	4.52493	2.52493	8.85585	8.96788	14.743	3.52493	7.84686
JDM 22	Muscle	JDM	n/a	n/a	9.94219	10.2308	10.098	3.1093	8.68672	7.29912	15.3085	1e-05	6.94219
JDM 19	Serum & Muscle	JDM	n/a	n/a	7.68765	8.79099	8.36036	1e-05	7.27737	8.09553	15.1948	1e-05	5.02944
JDM 13	Serum & Muscle	JDM	n/a	n/a	11.9489	14.3697	14.4105	5.14158	10.4854	8.76607	13.8493	4.77901	8.06969
JDM 23	Muscle	JDM	n/a	n/a	11.2796	7.70887	6.96963	1.98095	9.19527	8.98376	13.0499	4.88784	3.44038
JDM 9	Serum & Muscle	JDM	n/a	n/a	11.8138	9.81757	10.9188	1e-05	9.2276	11.2883	14.4254	1e-05	1e-05
JDM 24	Muscle	JDM	n/a	n/a	13.0375	13.8271	8.92286	5.50234	9.88457	9.88288	14.5864	3.95214	5.92614
JDM 25	Muscle	JDM	n/a	n/a	12.7725	12.5172	9.17165	4.52539	9.48732	9.06971	14.3176	5.02789	6.11035
JDM 26	Muscle	JDM	n/a	n/a	11.3838	12.552	7.94096	3.70255	9.50345	8.71936	14.7281	1e-05	5.79002
JDM 28	Muscle	JDM	n/a	n/a	11.6452	9.95868	6.92	2.39643	9.77726	7.52572	14.8734	1e-05	6.92
JDM 29	Muscle	JDM	n/a	n/a	11.4292	9.26993	11.5404	8.08449	7.93673	7.80347	17.6964	5.65663	7.97855
T116-b7d-IFNa20	myobundle	Healthy	IFNa	20	12.9096	9.85153	8.55636	5.61644	8.12874	5.82795	14.7304	8.09098	6.87314
T116-b7d-IFNa5	myobundle	Healthy	IFNa	5	11.7976	9.20695	9.22402	5.81463	7.74537	4.13656	14.8069	7.02408	6.98456
T116-b10d-IFNb20	myobundle	Healthy	IFNb	20	15.6122	9.5323	10.8614	5.80608	8.99096	7.06347	15.5321	5.44994	4.32964
T116-b7d-IFNb10	myobundle	Healthy	IFNb	10	15.1281	9.48021	10.3895	7.0094	8.54493	5.54493	15.2321	7.98915	7.01942
T116-b7d-IFNb20	myobundle	Healthy	IFNb	20	15.499	9.73237	10.8535	6.44312	8.81273	5.23223	15.406	7.0165	6.66716
T116-b7d-IFNb5	myobundle	Healthy	IFNb	5	15.103	9.13434	10.1863	6.47137	8.66639	5.3664	15.3114	7.65529	6.747
T116-b10d-NT	myobundle	Healthy	NT	0	9.51386	8.83715	7.46519	5.21902	6.80399	5.04069	15.5226	4.60011	3.37772
T116-b7d-NT	myobundle	Healthy	NT	0	10.2483	8.48111	7.1167	5.49393	6.92642	4.80304	15.1622	5.73984	5.63954
T117-b7d-IFNa10	myobundle	Healthy	IFNa	10	11.4004	6.3912	8.13323	4.82641	8.50354	4.599	14.2825	5.82641	5.61649
T117-b7d-IFNa20	myobundle	Healthy	IFNa	20	10.777	5.73202	7.55645	4.73202	8.09737	4.46899	14.237	5.42008	5.31698
T117-b7d-IFNa5	myobundle	Healthy	IFNa	5	10.4007	6.4551	7.59519	6.05266	8.0113	4.29463	14.5878	4.96206	5.25156
T117-b10d-IFNb20	myobundle	Healthy	IFNb	20	13.1011	6.14024	7.26847	4.31427	9.58955	4.71282	14.0949	3.89923	4.14024
T117-b7d-IFNb10	myobundle	Healthy	IFNb	10	16.8969	8.7008	14.6758	14.0448	9.4423	4.06107	15.8959	15.6577	11.2923
T117-b7d-IFNb20	myobundle	Healthy	IFNb	20	16.9983	7.79644	13.9828	12.7367	9.53837	4.46897	15.7775	14.1657	10.8047
T117-b7d-IFNb5	myobundle	Healthy	IFNb	5	16.235	8.45388	13.4467	12.4272	9.1788	3.71391	15.2737	14.0779	10.5398
T117-b10d-NT	myobundle	Healthy	NT	0	5.25091	3.33664	3.33664	3.80612	7.83587	3.44355	13.5886	3.88413	4.84565
T117-b7d-NT	myobundle	Healthy	NT	0	11.7935	5.9487	8.85339	8.8475	7.61399	3.79792	14.183	10.6304	7.19605
T119-b7d-IFNa10	myobundle	Healthy	IFNa	10	10.3965	6.00575	5.77514	6.30121	7.89062	5.27424	15.6351	6.76549	5.8501
T119-b7d-IFNa5	myobundle	Healthy	IFNa	5	11.6324	8.19238	7.6459	5.59437	7.63318	4.8574	14.8964	6.77879	6.56789
T119-b10d-IFNb20	myobundle	Healthy	IFNb	20	15.1881	8.63363	8.23942	4.97454	9.08435	3.81926	15.2576	4.68176	4.26672
T119-b7d-IFNb10	myobundle	Healthy	IFNb	10	14.6358	8.21451	8.49406	5.25198	9.02728	5.3589	15.6541	6.28851	6.42601
T119-b7d-IFNb20	myobundle	Healthy	IFNb	20	14.4082	7.72294	8.5345	5.45873	8.71408	5.17862	15.6998	6.36122	6.16713
T119-b7d-IFNb5	myobundle	Healthy	IFNb	5	13.9623	7.95991	8.02863	5.15695	8.82153	5.06179	15.5044	4.73164	6.0781
T119-b10d-NT	myobundle	Healthy	NT	0	7.56846	6.22804	5.40312	5.63139	6.9177	3.27384	14.8687	4.27384	5.08119
T119-b7d-NT	myobundle	Healthy	NT	0	6.78233	4.57374	4.60545	5.63648	6.75432	5.05917	15.3469	5.36729	5.76839
